# Supplementary material for: Autophagy in High-Fat Diet and Streptozotocin-Induced Metabolic Cardiomyopathy: Mechanisms and Therapeutic Implications
Source: Int J Mol Sci. 2025 Feb 15;26(4):1668. doi: 10.3390/ijms26041668 (PMC11855906; doi:10.3390/ijms26041668)
Supplement: Supplementary file 1 [file ijms-26-01668-s001.zip]

Archive with 1 entries (1 files):
- ijms-3406826-supplementary.pdf
